# Supplementary material for: Plant-Based Dairy Alternatives Contribute to a Healthy and Sustainable Diet
Source: Nutrients. 2023 Jul 30;15(15):3393. doi: 10.3390/nu15153393 (PMC10421454; doi:10.3390/nu15153393)
Supplement: Supplementary file 1 [file nutrients-15-03393-s001.zip]

Archive with 1 entries (1 files):
- nutrients-2507294-supplementary.pdf
